# Supplementary material for: Comparison of the antibacterial properties of peptides from the hepatopancreas of red king crab and snow crab and development of an approach for red king crab peptide isolation from the hepatopancreas
Source: PeerJ. 2025 Sep 16;13:e19989. doi: 10.7717/peerj.19989 (PMC12447949; doi:10.7717/peerj.19989)
Supplement: Supplemental Information 5 [file peerj-13-19989-s005.csv]

t, min	cell wall + Red king crab 5,5	cell wall + Red king crab 5,5	cell wall + Red king crab 5,5	cell wall + Red king crab 7,2	cell wall + Red king crab 7,2	cell wall + Red king crab 7,2	cell wall + Red king crab 9	cell wall + Red king crab 9	cell wall +Red king crab 9	cell wall +Lysozyme 5,5	cell wall +Lysozyme 5,5	cell wall +Lysozyme 5,5	cell wall +Lysozyme 7,2	cell wall +Lysozyme 7,2	cell wall +Lysozyme 7,2	cell wall +Lysozyme 9	cell wall +Lysozyme 9	cell wall +Lysozyme 9	cell wall +Opilio 5,5	cell wall +Opilio 5,5	cell wall +Opilio 5,5	cell wall +Opilio 7,2	cell wall +Opilio 7,2	cell wall +Opilio 7,2	cell wall +Opilio 9	cell wall +Opilio 9	cell wall +Opilio 9
0	0,52	0,512	0,511	0,498	0,495	0,493	0,505	0,5	0,497	0,52	0,512	0,511	0,498	0,495	0,493	0,505	0,5	0,497	0,52	0,512	0,511	0,498	0,495	0,493	0,505	0,5	0,497
60	0,4	0,367	0,336	0,391	0,342	0,311	0,499	0,469	0,441	0,242	0,24	0,231	0,327	0,313	0,297	0,324	0,285	0,252	0,394	0,363	0,334	0,363	0,311	0,274	0,351	0,31	0,27
120	0,458	0,394	0,364	0,289	0,224	0,223	0,291	0,244	0,208	0,294	0,263	0,23	0,283	0,247	0,21	0,24	0,187	0,172	0,583	0,534	0,492	0,295	0,228	0,179	0,228	0,209	0,191
1020	0,191	0,123	0,086	0,162	0,064	0,038	0,068	0,018	0,018	0,108	0,054	0,027	0,117	0,028	0,001	0,153	0,076	0,026	0,02	0,012	0,013	0,05	0,016	0,025	0,13	0,079	0,058
