# Supplementary material for: Comparison of the antibacterial properties of peptides from the hepatopancreas of red king crab and snow crab and development of an approach for red king crab peptide isolation from the hepatopancreas
Source: PeerJ. 2025 Sep 16;13:e19989. doi: 10.7717/peerj.19989 (PMC12447949; doi:10.7717/peerj.19989)
Supplement: Supplemental Information 6 — The mean values and standard deviations of optical density for LB medium, bacterial culture E. Coli MG1655 and culture with the addition of HEWL or peptides from Red king crab and Snow crab in the range of 0–9 h (Fig. 5D). [file peerj-13-19989-s006.csv]

time	conditions	mean	sd
0	Control_LB	0.007175	0.0020420577856662143
0	E.coli_MG1655	0.017675	0.0026210684844162314
0	E.coli_MG1655+Lysozyme	0.047475	0.003019933774108299
0	E.coli_MG1655+red_king_crab_peptide	0.093975	0.004877499359302878
0	E.coli_MG1655+snow_crab_peptide	0.055475000000000003	0.00405092582010582
0.2	Control_LB	0.004200000000000001	0.002851315485876651
0.2	E.coli_MG1655	0.027299999999999998	7.549834435270757e-4
0.2	E.coli_MG1655+Lysozyme	0.0513	0.0034117444218463976
0.2	E.coli_MG1655+red_king_crab_peptide	0.0878	0.0031320919526731626
0.2	E.coli_MG1655+snow_crab_peptide	0.0548	0.0045000000000000005
0.3	Control_LB	0.0065	0.0027712812921102037
0.3	E.coli_MG1655	0.0364	0.0010816653826391989
0.3	E.coli_MG1655+Lysozyme	0.0534	0.004073082370883261
0.3	E.coli_MG1655+red_king_crab_peptide	0.092	0.003019933774108303
0.3	E.coli_MG1655+snow_crab_peptide	0.0589	0.003536947836765477
0.5	Control_LB	0.004475	0.0021
0.5	E.coli_MG1655	0.050375	0.001824828759089468
0.5	E.coli_MG1655+Lysozyme	0.060375	0.003179622619116929
0.5	E.coli_MG1655+red_king_crab_peptide	0.099275	0.00266645832519468
0.5	E.coli_MG1655+snow_crab_peptide	0.065075	0.0053329166503893535
0.7	Control_LB	0.006925	0.004986983055916674
0.7	E.coli_MG1655	0.067925	0.0022649503305812264
0.7	E.coli_MG1655+Lysozyme	0.07302499999999999	0.0023811761799581344
0.7	E.coli_MG1655+red_king_crab_peptide	0.107825	0.0034597687784012404
0.7	E.coli_MG1655+snow_crab_peptide	0.076025	0.006496922348312313
0.8	Control_LB	0.003875	0.00407308237088326
0.8	E.coli_MG1655	0.087675	0.002700000000000001
0.8	E.coli_MG1655+Lysozyme	0.086175	6.000000000000033e-4
0.8	E.coli_MG1655+red_king_crab_peptide	0.120975	0.0018248287590894702
0.8	E.coli_MG1655+snow_crab_peptide	0.085375	0.004995998398718717
1	Control_LB	0.006625	0.004124318125460256
1	E.coli_MG1655	0.111725	0.0013527749258468722
1	E.coli_MG1655+Lysozyme	0.102525	6.244997998398365e-4
1	E.coli_MG1655+red_king_crab_peptide	0.136125	0.001248999599679673
1	E.coli_MG1655+snow_crab_peptide	0.103725	0.007807688518377248
1.2	Control_LB	0.00355	0.001997498435543818
1.2	E.coli_MG1655	0.14215	7.549834435270745e-4
1.2	E.coli_MG1655+Lysozyme	0.11235	7.937253933193789e-4
1.2	E.coli_MG1655+red_king_crab_peptide	0.16055	0.00528488410468952
1.2	E.coli_MG1655+snow_crab_peptide	0.11955	0.006067124524847008
1.3	Control_LB	0.006173333333333334	0.005960202037962584
1.3	E.coli_MG1655	0.180975	0.002042057785666209
1.3	E.coli_MG1655+Lysozyme	0.136875	3.464101615137694e-4
1.3	E.coli_MG1655+red_king_crab_peptide	0.177875	0.0034597687784012356
1.3	E.coli_MG1655+snow_crab_peptide	0.137675	0.007547847375245479
1.5	Control_LB	0.005625000000000001	1.7320508075688767e-4
1.5	E.coli_MG1655	0.23222500000000001	0.005102940328869223
1.5	E.coli_MG1655+Lysozyme	0.165325	0.0025865034312755096
1.5	E.coli_MG1655+red_king_crab_peptide	0.204325	0.00420356991139674
1.5	E.coli_MG1655+snow_crab_peptide	0.162125	0.00766028720088223
1.7	Control_LB	0.0047	0.0017058722109231982
1.7	E.coli_MG1655	0.2617	0.0028618176042508564
1.7	E.coli_MG1655+Lysozyme	0.20400000000000001	0.0021071307505705385
1.7	E.coli_MG1655+red_king_crab_peptide	0.2436	0.010505712731652225
1.7	E.coli_MG1655+snow_crab_peptide	0.19340000000000002	0.0061506097258727166
1.8	Control_LB	0.004025	0.0028930952282978863
1.8	E.coli_MG1655	0.294925	0.007233256528010034
1.8	E.coli_MG1655+Lysozyme	0.239625	0.002515949125081821
1.8	E.coli_MG1655+red_king_crab_peptide	0.289825	0.006643041472096943
1.8	E.coli_MG1655+snow_crab_peptide	0.231025	0.007644605941446559
2	Control_LB	0.006	0.002851315485876651
2	E.coli_MG1655	0.33039999999999997	0.0054990908339469955
2	E.coli_MG1655+Lysozyme	0.261	0.0021071307505705398
2	E.coli_MG1655+red_king_crab_peptide	0.3469	0.0057861904565957864
2	E.coli_MG1655+snow_crab_peptide	0.2839	0.019284190415985836
2.2	Control_LB	0.00515	8.660254037844384e-4
2.2	E.coli_MG1655	0.37115000000000004	0.007507995737878392
2.2	E.coli_MG1655+Lysozyme	0.28285	0.004992995093127957
2.2	E.coli_MG1655+red_king_crab_peptide	0.38655	0.009130717386930758
2.2	E.coli_MG1655+snow_crab_peptide	0.33694999999999997	0.010548459603183779
2.3	Control_LB	0.006699999999999999	0.00285131548587665
2.3	E.coli_MG1655	0.4063	0.003151190251317732
2.3	E.coli_MG1655+Lysozyme	0.3119	0.0070377553239651435
2.3	E.coli_MG1655+red_king_crab_peptide	0.4203	0.0031606961258558077
2.3	E.coli_MG1655+snow_crab_peptide	0.3721	0.010851267207105362
2.5	Control_LB	0.006875	0.0021000000000000003
2.5	E.coli_MG1655	0.44387499999999996	0.00900666419935817
2.5	E.coli_MG1655+Lysozyme	0.342675	3.464101615137694e-4
2.5	E.coli_MG1655+red_king_crab_peptide	0.468375	0.007905061669588662
2.5	E.coli_MG1655+snow_crab_peptide	0.421875	0.019401288616996547
2.7	Control_LB	0.00735	0.0031749015732775083
2.7	E.coli_MG1655	0.48075	0.008863972021616496
2.7	E.coli_MG1655+Lysozyme	0.37335	7.937253933193842e-4
2.7	E.coli_MG1655+red_king_crab_peptide	0.51315	0.009642095207992916
2.7	E.coli_MG1655+snow_crab_peptide	0.46485	0.022799999999999997
2.8	Control_LB	0.0062250000000000005	0.0026153393661244046
2.8	E.coli_MG1655	0.501325	0.01338394560658406
2.8	E.coli_MG1655+Lysozyme	0.398025	0.006199193495931527
2.8	E.coli_MG1655+red_king_crab_peptide	0.571725	0.013887764398923226
2.8	E.coli_MG1655+snow_crab_peptide	0.520825	0.01528626834776887
3	Control_LB	0.00585	0.0025514701644346154
3	E.coli_MG1655	0.54445	0.010315522284402294
3	E.coli_MG1655+Lysozyme	0.43074999999999997	0.010157263410978376
3	E.coli_MG1655+red_king_crab_peptide	0.61695	0.006121274377121161
3	E.coli_MG1655+snow_crab_peptide	0.57335	0.022585836269662426
3.2	Control_LB	0.005875	0.0018083141320025125
3.2	E.coli_MG1655	0.576075	0.01969289211873157
3.2	E.coli_MG1655+Lysozyme	0.464075	0.0038223029707232774
3.2	E.coli_MG1655+red_king_crab_peptide	0.654475	0.014231303524273526
3.2	E.coli_MG1655+snow_crab_peptide	0.621375	0.017585221067703452
3.3	Control_LB	0.0053750000000000004	0.003044667469527666
3.3	E.coli_MG1655	0.621675	0.0034770677301426975
3.3	E.coli_MG1655+Lysozyme	0.490375	0.0014177446878757731
3.3	E.coli_MG1655+red_king_crab_peptide	0.694775	0.0010392304845412762
3.3	E.coli_MG1655+snow_crab_peptide	0.656375	0.024813101378102664
3.5	Control_LB	0.004575	0.0017578395831246946
3.5	E.coli_MG1655	0.664475	0.010183810681665292
3.5	E.coli_MG1655+Lysozyme	0.526075	0.009642095207992953
3.5	E.coli_MG1655+red_king_crab_peptide	0.726975	0.001997498435543854
3.5	E.coli_MG1655+snow_crab_peptide	0.679775	0.013794564146793472
3.7	Control_LB	0.006425	0.0018248287590894657
3.7	E.coli_MG1655	0.706925	0.010977704678119206
3.7	E.coli_MG1655+Lysozyme	0.5606249999999999	0.005411099703387489
3.7	E.coli_MG1655+red_king_crab_peptide	0.758225	0.016951991033504022
3.7	E.coli_MG1655+snow_crab_peptide	0.732125	0.01974765808899878
3.8	Control_LB	0.006125	0.004203569911396741
3.8	E.coli_MG1655	0.738225	0.0015000000000000013
3.8	E.coli_MG1655+Lysozyme	0.588625	0.0034117444218463746
3.8	E.coli_MG1655+red_king_crab_peptide	0.776625	0.010431203190428236
3.8	E.coli_MG1655+snow_crab_peptide	0.757525	0.03008138959556225
4	Control_LB	0.00515	0.003968626966596886
4	E.coli_MG1655	0.78275	0.02748072051457164
4	E.coli_MG1655+Lysozyme	0.63585	0.006337980750996307
4	E.coli_MG1655+red_king_crab_peptide	0.83135	0.02442928570384328
4	E.coli_MG1655+snow_crab_peptide	0.8058500000000001	0.020373512215619585
4.2	Control_LB	0.007525	0.003923009049186606
4.2	E.coli_MG1655	0.796225	0.01989070134510093
4.2	E.coli_MG1655+Lysozyme	0.646425	0.0018083141320025342
4.2	E.coli_MG1655+red_king_crab_peptide	0.855525	0.019277966697761457
4.2	E.coli_MG1655+snow_crab_peptide	0.828025	0.01723629890666784
4.3	Control_LB	0.007025	0.0039000000000000003
4.3	E.coli_MG1655	0.8046249999999999	0.01350111106539015
4.3	E.coli_MG1655+Lysozyme	0.660425	9.000000000000119e-4
4.3	E.coli_MG1655+red_king_crab_peptide	0.891825	0.009006664199358168
4.3	E.coli_MG1655+snow_crab_peptide	0.863825	0.011252999600106613
4.5	Control_LB	0.005575	0.004050925820105819
4.5	E.coli_MG1655	0.835675	0.030489998360118006
4.5	E.coli_MG1655+Lysozyme	0.666375	0.006763874629234319
4.5	E.coli_MG1655+red_king_crab_peptide	0.924075	0.03155756644609977
4.5	E.coli_MG1655+snow_crab_peptide	0.897675	0.01965477041331184
4.7	Control_LB	0.00725	0.0023811761799581313
4.7	E.coli_MG1655	0.83285	0.006781592733274396
4.7	E.coli_MG1655+Lysozyme	0.68025	0.008304817878797808
4.7	E.coli_MG1655+red_king_crab_peptide	0.94835	0.00527351874937409
4.7	E.coli_MG1655+snow_crab_peptide	0.93125	0.024054313542481314
4.8	Control_LB	0.008825	0.0041388404173149755
4.8	E.coli_MG1655	0.834725	0.0022715633383201136
4.8	E.coli_MG1655+Lysozyme	0.690925	0.004493328387732207
4.8	E.coli_MG1655+red_king_crab_peptide	0.962225	0.0217791184394594
4.8	E.coli_MG1655+snow_crab_peptide	0.940925	0.026354506256046597
5	Control_LB	0.00745	0.0013527749258468683
5	E.coli_MG1655	0.84645	0.031247559904734924
5	E.coli_MG1655+Lysozyme	0.68625	0.00948208837756748
5	E.coli_MG1655+red_king_crab_peptide	0.9781500000000001	0.015452184311611113
5	E.coli_MG1655+snow_crab_peptide	0.95345	0.016984698996449672
5.2	Control_LB	0.007025	0.0012489995996796794
5.2	E.coli_MG1655	0.862125	0.02122168702059286
5.2	E.coli_MG1655+Lysozyme	0.696325	0.008901123524589435
5.2	E.coli_MG1655+red_king_crab_peptide	1.017425	0.008681013765684293
5.2	E.coli_MG1655+snow_crab_peptide	0.993625	0.00969484399049304
5.3	Control_LB	0.00825	0.0012000000000000001
5.3	E.coli_MG1655	0.85395	0.022687221072665555
5.3	E.coli_MG1655+Lysozyme	0.70695	0.007799999999999974
5.3	E.coli_MG1655+red_king_crab_peptide	1.03285	0.01309847319346802
5.3	E.coli_MG1655+snow_crab_peptide	1.0136500000000002	0.019354844354837922
5.5	Control_LB	0.0057	0.001928730152198591
5.5	E.coli_MG1655	0.8751	0.024884332420219753
5.5	E.coli_MG1655+Lysozyme	0.6818	0.004714870093650541
5.5	E.coli_MG1655+red_king_crab_peptide	1.0272000000000001	0.015194735930578084
5.5	E.coli_MG1655+snow_crab_peptide	1.0165	0.025509410028458145
5.7	Control_LB	0.0065	0.0033045423283716607
5.7	E.coli_MG1655	0.8703	0.003899999999999989
5.7	E.coli_MG1655+Lysozyme	0.6898	0.012061094477699796
5.7	E.coli_MG1655+red_king_crab_peptide	1.0168	0.017741476826916056
5.7	E.coli_MG1655+snow_crab_peptide	1.0415999999999999	0.01738188712424517
5.8	Control_LB	0.008975	0.0028618176042508364
5.8	E.coli_MG1655	0.865175	0.004036087214122131
5.8	E.coli_MG1655+Lysozyme	0.696175	0.007139327699440615
5.8	E.coli_MG1655+red_king_crab_peptide	1.045775	0.014561593319413918
5.8	E.coli_MG1655+snow_crab_peptide	1.0541749999999999	0.017170905625504992
6	Control_LB	0.005925	0.002598076211353316
6	E.coli_MG1655	0.874725	0.01684547416963974
6	E.coli_MG1655+Lysozyme	0.682625	0.007325981162956956
6	E.coli_MG1655+red_king_crab_peptide	1.043225	0.015230233090796788
6	E.coli_MG1655+snow_crab_peptide	1.066825	0.03857926904439744
6.2	Control_LB	0.005325	0.0030789608636681304
6.2	E.coli_MG1655	0.876825	0.00870689382041608
6.2	E.coli_MG1655+Lysozyme	0.690125	0.015469647701224505
6.2	E.coli_MG1655+red_king_crab_peptide	1.054125	0.014167921513051941
6.2	E.coli_MG1655+snow_crab_peptide	1.053825	0.03270045871237898
6.3	Control_LB	0.006575	0.0014177446878757827
6.3	E.coli_MG1655	0.870075	0.020450672360585107
6.3	E.coli_MG1655+Lysozyme	0.692175	0.01192098989178329
6.3	E.coli_MG1655+red_king_crab_peptide	1.043275	0.012157713600837958
6.3	E.coli_MG1655+snow_crab_peptide	1.053475	0.00960156237286417
6.5	Control_LB	0.00495	0.004746577714522328
6.5	E.coli_MG1655	0.88505	0.032309596097753995
6.5	E.coli_MG1655+Lysozyme	0.69275	0.013257827876390557
6.5	E.coli_MG1655+red_king_crab_peptide	1.0503500000000001	0.02994144285100507
6.5	E.coli_MG1655+snow_crab_peptide	1.07805	0.021458564723671494
6.7	Control_LB	0.00565	4.582575694955839e-4
6.7	E.coli_MG1655	0.88595	0.021306337085477686
6.7	E.coli_MG1655+Lysozyme	0.69135	0.014325850760077032
6.7	E.coli_MG1655+red_king_crab_peptide	1.06275	0.023736680475584634
6.7	E.coli_MG1655+snow_crab_peptide	1.07855	0.018621761463406206
6.8	Control_LB	0.0056749999999999995	0.0030199337741082994
6.8	E.coli_MG1655	0.8899750000000001	0.01997198037251189
6.8	E.coli_MG1655+Lysozyme	0.691175	0.012778497564267854
6.8	E.coli_MG1655+red_king_crab_peptide	1.054475	0.03012922169588857
6.8	E.coli_MG1655+snow_crab_peptide	1.089375	0.015099668870541514
7	Control_LB	0.00715	0.003666060555964672
7	E.coli_MG1655	0.88095	0.030121752937038712
7	E.coli_MG1655+Lysozyme	0.68175	0.013735719857364572
7	E.coli_MG1655+red_king_crab_peptide	1.0663500000000001	0.03230309582687087
7	E.coli_MG1655+snow_crab_peptide	1.08465	0.019954698694793712
7.2	Control_LB	0.006025	0.002264950330581225
7.2	E.coli_MG1655	0.883525	0.018885708882644587
7.2	E.coli_MG1655+Lysozyme	0.688125	0.0061286213784178005
7.2	E.coli_MG1655+red_king_crab_peptide	1.045825	0.015600000000000058
7.2	E.coli_MG1655+snow_crab_peptide	1.083525	0.021600694433281508
7.3	Control_LB	0.00715	0.002107130750570548
7.3	E.coli_MG1655	0.88385	0.02319331800325256
7.3	E.coli_MG1655+Lysozyme	0.67675	0.009248243076390252
7.3	E.coli_MG1655+red_king_crab_peptide	1.04465	0.017438749955200273
7.3	E.coli_MG1655+snow_crab_peptide	1.07475	0.02778416815382454
7.5	Control_LB	0.00865	0.002443358344574123
7.5	E.coli_MG1655	0.8763500000000001	0.026760605374318423
7.5	E.coli_MG1655+Lysozyme	0.68775	0.010454185764563423
7.5	E.coli_MG1655+red_king_crab_peptide	1.05365	0.02658176066403435
7.5	E.coli_MG1655+snow_crab_peptide	1.07265	0.016950221237494144
7.7	Control_LB	0.00835	0.0017320508075688774
7.7	E.coli_MG1655	0.87465	0.026705055701121465
7.7	E.coli_MG1655+Lysozyme	0.67915	0.008986656775464369
7.7	E.coli_MG1655+red_king_crab_peptide	1.04815	0.024380114847965668
7.7	E.coli_MG1655+snow_crab_peptide	1.08325	0.03613267219567351
7.8	Control_LB	0.008025000000000001	0.0035369478367654784
7.8	E.coli_MG1655	0.887025	0.02700499953712277
7.8	E.coli_MG1655+Lysozyme	0.688825	0.004932544982055391
7.8	E.coli_MG1655+red_king_crab_peptide	1.052625	0.043938479718806746
7.8	E.coli_MG1655+snow_crab_peptide	1.075525	0.01151129879726874
8	Control_LB	0.00995	0.0022516660498395407
8	E.coli_MG1655	0.86895	0.018649128665972573
8	E.coli_MG1655+Lysozyme	0.68435	0.01736461920112271
8	E.coli_MG1655+red_king_crab_peptide	1.03785	0.0158357191184992
8	E.coli_MG1655+snow_crab_peptide	1.08685	0.017438749955200412
8.2	Control_LB	0.005275	0.002128379665379276
8.2	E.coli_MG1655	0.896875	0.03747999466382028
8.2	E.coli_MG1655+Lysozyme	0.677675	0.020786774641584026
8.2	E.coli_MG1655+red_king_crab_peptide	1.061375	0.021924643668712142
8.2	E.coli_MG1655+snow_crab_peptide	1.0623749999999998	0.007076015828133796
8.3	Control_LB	0.0072	0.0032078029864690883
8.3	E.coli_MG1655	0.8995	0.012474373731775056
8.3	E.coli_MG1655+Lysozyme	0.6924	0.011464292389851218
8.3	E.coli_MG1655+red_king_crab_peptide	1.0484	0.03275545756053492
8.3	E.coli_MG1655+snow_crab_peptide	1.0885	0.030445196665483995
8.5	Control_LB	0.005675	0.0010535653752852736
8.5	E.coli_MG1655	0.8852749999999999	0.03519261286122416
8.5	E.coli_MG1655+Lysozyme	0.6834749999999999	0.02301282251267757
8.5	E.coli_MG1655+red_king_crab_peptide	1.0456750000000001	0.027943514453268075
8.5	E.coli_MG1655+snow_crab_peptide	1.075075	0.021102606474082786
8.7	Control_LB	0.009325	0.004330127018922193
8.7	E.coli_MG1655	0.882325	0.001248999599679711
8.7	E.coli_MG1655+Lysozyme	0.692125	0.009778036612735725
8.7	E.coli_MG1655+red_king_crab_peptide	1.041225	0.0312638769188979
8.7	E.coli_MG1655+snow_crab_peptide	1.079425	0.021179943342700423
8.8	Control_LB	0.006475	0.004503332099679081
8.8	E.coli_MG1655	0.894575	0.03674765298627929
8.8	E.coli_MG1655+Lysozyme	0.685175	0.00792212092813532
8.8	E.coli_MG1655+red_king_crab_peptide	1.051475	0.035410591635836965
8.8	E.coli_MG1655+snow_crab_peptide	1.081675	0.015162123861781366
9	Control_LB	0.007875	0.0025159491250818246
9	E.coli_MG1655	0.891375	0.019410564133996742
9	E.coli_MG1655+Lysozyme	0.694975	0.004986983055916631
9	E.coli_MG1655+red_king_crab_peptide	1.040475	0.042893006422959
9	E.coli_MG1655+snow_crab_peptide	1.083175	0.034313408457919206
