# Supplementary material for: Comparison of the antibacterial properties of peptides from the hepatopancreas of red king crab and snow crab and development of an approach for red king crab peptide isolation from the hepatopancreas
Source: PeerJ. 2025 Sep 16;13:e19989. doi: 10.7717/peerj.19989 (PMC12447949; doi:10.7717/peerj.19989)
Supplement: Supplemental Information 7 — The mean values and standard deviations of optical density for LB medium, bacterial culture B. Tropicus ATCC4342 and culture with the addition of HEWL or peptides from Red king crab and Snow crab in the range of 0–9 h (Fig. 5E). [file peerj-13-19989-s007.csv]

time	conditions	mean	sd
0	Control_LB	0.007175	0.0020420577856662143
0	B.tropicus_ATCC4342	0.053375	0.03854776258098516
0	B.tropicus_ATCC4342+Lysozyme	0.039275000000000004	0.001352774925846869
0	B.tropicus_ATCC4342+red_king_crab_peptide	0.102675	0.004950757517794628
0	B.tropicus_ATCC4342+snow_crab_peptide	0.072475	0.00962340895940726
0.2	Control_LB	0.004200000000000001	0.002851315485876651
0.2	B.tropicus_ATCC4342	0.0277	0.006165225056719341
0.2	B.tropicus_ATCC4342+Lysozyme	0.0603	0.0020420577856662143
0.2	B.tropicus_ATCC4342+red_king_crab_peptide	0.08159999999999999	0.007626925986267337
0.2	B.tropicus_ATCC4342+snow_crab_peptide	0.0538	0.009582797086446103
0.3	Control_LB	0.0065	0.0027712812921102037
0.3	B.tropicus_ATCC4342	0.0389	0.003151190251317746
0.3	B.tropicus_ATCC4342+Lysozyme	0.0708	0.002042057785666212
0.3	B.tropicus_ATCC4342+red_king_crab_peptide	0.0801	0.007158212067269316
0.3	B.tropicus_ATCC4342+snow_crab_peptide	0.0506	0.008778952101475435
0.5	Control_LB	0.004475	0.0021
0.5	B.tropicus_ATCC4342	0.049775	0.004714870093650513
0.5	B.tropicus_ATCC4342+Lysozyme	0.073175	0.0018248287590894622
0.5	B.tropicus_ATCC4342+red_king_crab_peptide	0.080075	0.006264183905346332
0.5	B.tropicus_ATCC4342+snow_crab_peptide	0.050374999999999996	0.00901498752079003
0.7	Control_LB	0.006925	0.004986983055916674
0.7	B.tropicus_ATCC4342	0.063625	0.002515949125081825
0.7	B.tropicus_ATCC4342+Lysozyme	0.076525	0.0019974984355438192
0.7	B.tropicus_ATCC4342+red_king_crab_peptide	0.07832499999999999	0.0041388404173149755
0.7	B.tropicus_ATCC4342+snow_crab_peptide	0.051825	0.010045894683899484
0.8	Control_LB	0.003875	0.00407308237088326
0.8	B.tropicus_ATCC4342	0.102075	0.021606249096037013
0.8	B.tropicus_ATCC4342+Lysozyme	0.075575	0.0027221315177632407
0.8	B.tropicus_ATCC4342+red_king_crab_peptide	0.078175	0.0068234888436927935
0.8	B.tropicus_ATCC4342+snow_crab_peptide	0.050374999999999996	0.0076269259862673374
1	Control_LB	0.006625	0.004124318125460256
1	B.tropicus_ATCC4342	0.140325	0.03127251189143591
1	B.tropicus_ATCC4342+Lysozyme	0.073825	0.0022649503305812273
1	B.tropicus_ATCC4342+red_king_crab_peptide	0.074425	0.006067124524847004
1	B.tropicus_ATCC4342+snow_crab_peptide	0.048225	0.007362744053679985
1.2	Control_LB	0.00355	0.001997498435543818
1.2	B.tropicus_ATCC4342	0.19345	0.0336887221485173
1.2	B.tropicus_ATCC4342+Lysozyme	0.07435	9.643650760992994e-4
1.2	B.tropicus_ATCC4342+red_king_crab_peptide	0.07485	0.006199193495931543
1.2	B.tropicus_ATCC4342+snow_crab_peptide	0.04845	0.00816639455328972
1.3	Control_LB	0.006173333333333334	0.005960202037962584
1.3	B.tropicus_ATCC4342	0.250575	0.03992630711698743
1.3	B.tropicus_ATCC4342+Lysozyme	0.071275	0.0019287301521985886
1.3	B.tropicus_ATCC4342+red_king_crab_peptide	0.070775	0.004714870093650514
1.3	B.tropicus_ATCC4342+snow_crab_peptide	0.046975	0.008228608630868283
1.5	Control_LB	0.005625000000000001	1.7320508075688767e-4
1.5	B.tropicus_ATCC4342	0.310725	0.03841445040606463
1.5	B.tropicus_ATCC4342+Lysozyme	0.069825	0.0016522711641858302
1.5	B.tropicus_ATCC4342+red_king_crab_peptide	0.070925	0.007330075033722375
1.5	B.tropicus_ATCC4342+snow_crab_peptide	0.044225	0.008606392972668632
1.7	Control_LB	0.0047	0.0017058722109231982
1.7	B.tropicus_ATCC4342	0.3503	0.03214669500897411
1.7	B.tropicus_ATCC4342+Lysozyme	0.0683	0.0031511902513177465
1.7	B.tropicus_ATCC4342+red_king_crab_peptide	0.07010000000000001	0.006777167549942969
1.7	B.tropicus_ATCC4342+snow_crab_peptide	0.0433	0.009642095207992918
1.8	Control_LB	0.004025	0.0028930952282978863
1.8	B.tropicus_ATCC4342	0.382525	0.03126675550804722
1.8	B.tropicus_ATCC4342+Lysozyme	0.068925	0.0011357816691600505
1.8	B.tropicus_ATCC4342+red_king_crab_peptide	0.071225	0.006067124524847003
1.8	B.tropicus_ATCC4342+snow_crab_peptide	0.045625	0.00963898334888073
2	Control_LB	0.006	0.002851315485876651
2	B.tropicus_ATCC4342	0.4111	0.03379630157280527
2	B.tropicus_ATCC4342+Lysozyme	0.0668	4.5825756949558356e-4
2	B.tropicus_ATCC4342+red_king_crab_peptide	0.0686	0.006954135460285486
2	B.tropicus_ATCC4342+snow_crab_peptide	0.0437	0.008293973715897582
2.2	Control_LB	0.00515	8.660254037844384e-4
2.2	B.tropicus_ATCC4342	0.44595	0.035376263228328673
2.2	B.tropicus_ATCC4342+Lysozyme	0.06795	0.0018330302779823386
2.2	B.tropicus_ATCC4342+red_king_crab_peptide	0.07135	0.004714870093650515
2.2	B.tropicus_ATCC4342+snow_crab_peptide	0.04455	0.006843244844370247
2.3	Control_LB	0.006699999999999999	0.00285131548587665
2.3	B.tropicus_ATCC4342	0.4692	0.030658767098498955
2.3	B.tropicus_ATCC4342+Lysozyme	0.0689	0.0010535653752852764
2.3	B.tropicus_ATCC4342+red_king_crab_peptide	0.0688	0.006436614016701642
2.3	B.tropicus_ATCC4342+snow_crab_peptide	0.0433	0.007202083032012335
2.5	Control_LB	0.006875	0.0021000000000000003
2.5	B.tropicus_ATCC4342	0.49777499999999997	0.03922358984080883
2.5	B.tropicus_ATCC4342+Lysozyme	0.065475	0.0014177446878757812
2.5	B.tropicus_ATCC4342+red_king_crab_peptide	0.067775	0.006199193495931546
2.5	B.tropicus_ATCC4342+snow_crab_peptide	0.041975	0.007330075033722372
2.7	Control_LB	0.00735	0.0031749015732775083
2.7	B.tropicus_ATCC4342	0.52145	0.038741063485660816
2.7	B.tropicus_ATCC4342+Lysozyme	0.06255	0.001824828759089464
2.7	B.tropicus_ATCC4342+red_king_crab_peptide	0.06755	0.006615889962809236
2.7	B.tropicus_ATCC4342+snow_crab_peptide	0.041049999999999996	0.0071895757872074756
2.8	Control_LB	0.0062250000000000005	0.0026153393661244046
2.8	B.tropicus_ATCC4342	0.548925	0.03859287499008074
2.8	B.tropicus_ATCC4342+Lysozyme	0.064225	0.0028513154858766524
2.8	B.tropicus_ATCC4342+red_king_crab_peptide	0.067525	0.005663038053907106
2.8	B.tropicus_ATCC4342+snow_crab_peptide	0.040025	0.007325981162956943
3	Control_LB	0.00585	0.0025514701644346154
3	B.tropicus_ATCC4342	0.5660499999999999	0.028937691684030365
3	B.tropicus_ATCC4342+Lysozyme	0.06575	7.937253933193763e-4
3	B.tropicus_ATCC4342+red_king_crab_peptide	0.06705	0.0077788173908377636
3	B.tropicus_ATCC4342+snow_crab_peptide	0.041049999999999996	0.0063237647015049496
3.2	Control_LB	0.005875	0.0018083141320025125
3.2	B.tropicus_ATCC4342	0.594575	0.018142767153882616
3.2	B.tropicus_ATCC4342+Lysozyme	0.06317500000000001	0.002787471972953272
3.2	B.tropicus_ATCC4342+red_king_crab_peptide	0.064575	0.006781592733274384
3.2	B.tropicus_ATCC4342+snow_crab_peptide	0.039175	0.006934695379034323
3.3	Control_LB	0.0053750000000000004	0.003044667469527666
3.3	B.tropicus_ATCC4342	0.616775	0.025574010244777776
3.3	B.tropicus_ATCC4342+Lysozyme	0.062174999999999994	0.0014177446878757827
3.3	B.tropicus_ATCC4342+red_king_crab_peptide	0.063375	0.006803675477269621
3.3	B.tropicus_ATCC4342+snow_crab_peptide	0.038875	0.006366317616958803
3.5	Control_LB	0.004575	0.0017578395831246946
3.5	B.tropicus_ATCC4342	0.633975	0.02354251473398714
3.5	B.tropicus_ATCC4342+Lysozyme	0.061475	0.003179622619116929
3.5	B.tropicus_ATCC4342+red_king_crab_peptide	0.065675	0.0066700824582609135
3.5	B.tropicus_ATCC4342+snow_crab_peptide	0.039275	0.007973079706111056
3.7	Control_LB	0.006425	0.0018248287590894657
3.7	B.tropicus_ATCC4342	0.665825	0.02656143821407269
3.7	B.tropicus_ATCC4342+Lysozyme	0.064325	0.0019672315572906007
3.7	B.tropicus_ATCC4342+red_king_crab_peptide	0.065425	0.0068825867230279045
3.7	B.tropicus_ATCC4342+snow_crab_peptide	0.038225	0.008637708029332782
3.8	Control_LB	0.006125	0.004203569911396741
3.8	B.tropicus_ATCC4342	0.688725	0.02042645343665907
3.8	B.tropicus_ATCC4342+Lysozyme	0.062725	0.0016522711641858293
3.8	B.tropicus_ATCC4342+red_king_crab_peptide	0.065825	0.007107742257566742
3.8	B.tropicus_ATCC4342+snow_crab_peptide	0.038425	0.006947661477072698
4	Control_LB	0.00515	0.003968626966596886
4	B.tropicus_ATCC4342	0.71715	0.02555171227139192
4	B.tropicus_ATCC4342+Lysozyme	0.06625	0.003798683982644519
4	B.tropicus_ATCC4342+red_king_crab_peptide	0.06505	0.005850640990524028
4	B.tropicus_ATCC4342+snow_crab_peptide	0.03945	0.0090515192095029
4.2	Control_LB	0.007525	0.003923009049186606
4.2	B.tropicus_ATCC4342	0.736525	0.021955409356238388
4.2	B.tropicus_ATCC4342+Lysozyme	0.06672499999999999	0.0025865034312755157
4.2	B.tropicus_ATCC4342+red_king_crab_peptide	0.063625	0.006781592733274392
4.2	B.tropicus_ATCC4342+snow_crab_peptide	0.038225	0.007882258559575422
4.3	Control_LB	0.007025	0.0039000000000000003
4.3	B.tropicus_ATCC4342	0.752525	0.01299384469662464
4.3	B.tropicus_ATCC4342+Lysozyme	0.07012499999999999	0.002705549851693738
4.3	B.tropicus_ATCC4342+red_king_crab_peptide	0.06482500000000001	0.006244997998398396
4.3	B.tropicus_ATCC4342+snow_crab_peptide	0.039425	0.007274613391789285
4.5	Control_LB	0.005575	0.004050925820105819
4.5	B.tropicus_ATCC4342	0.787475	0.02712637093309754
4.5	B.tropicus_ATCC4342+Lysozyme	0.07667500000000001	0.004073082370883265
4.5	B.tropicus_ATCC4342+red_king_crab_peptide	0.064375	0.005896609195122227
4.5	B.tropicus_ATCC4342+snow_crab_peptide	0.038675	0.008585452812752511
4.7	Control_LB	0.00725	0.0023811761799581313
4.7	B.tropicus_ATCC4342	0.78225	0.0188220615236483
4.7	B.tropicus_ATCC4342+Lysozyme	0.08015	0.00441927595879687
4.7	B.tropicus_ATCC4342+red_king_crab_peptide	0.06535	0.007543871685016916
4.7	B.tropicus_ATCC4342+snow_crab_peptide	0.03615	0.007227032586061863
4.8	Control_LB	0.008825	0.0041388404173149755
4.8	B.tropicus_ATCC4342	0.808925	0.01215030863805522
4.8	B.tropicus_ATCC4342+Lysozyme	0.087625	0.0029444863728670953
4.8	B.tropicus_ATCC4342+red_king_crab_peptide	0.063325	0.008018104514160443
4.8	B.tropicus_ATCC4342+snow_crab_peptide	0.037525	0.00544426303552648
5	Control_LB	0.00745	0.0013527749258468683
5	B.tropicus_ATCC4342	0.82875	0.026861310466915034
5	B.tropicus_ATCC4342+Lysozyme	0.10185000000000001	0.003923009049186605
5	B.tropicus_ATCC4342+red_king_crab_peptide	0.06175	0.0025514701644346145
5	B.tropicus_ATCC4342+snow_crab_peptide	0.03845	0.007697402159170325
5.2	Control_LB	0.007025	0.0012489995996796794
5.2	B.tropicus_ATCC4342	0.844125	0.02455056007507772
5.2	B.tropicus_ATCC4342+Lysozyme	0.123725	0.005469003565550122
5.2	B.tropicus_ATCC4342+red_king_crab_peptide	0.062725	0.003207802986469092
5.2	B.tropicus_ATCC4342+snow_crab_peptide	0.039724999999999996	0.0076269259862673374
5.3	Control_LB	0.00825	0.0012000000000000001
5.3	B.tropicus_ATCC4342	0.8704500000000001	0.0275804278429469
5.3	B.tropicus_ATCC4342+Lysozyme	0.14495	0.008921322771876386
5.3	B.tropicus_ATCC4342+red_king_crab_peptide	0.06285	0.004992995093127972
5.3	B.tropicus_ATCC4342+snow_crab_peptide	0.03775	0.007922120928135344
5.5	Control_LB	0.0057	0.001928730152198591
5.5	B.tropicus_ATCC4342	0.8793	0.020267955002910367
5.5	B.tropicus_ATCC4342+Lysozyme	0.1703	0.010318430113151903
5.5	B.tropicus_ATCC4342+red_king_crab_peptide	0.0634	0.008401785524517985
5.5	B.tropicus_ATCC4342+snow_crab_peptide	0.0359	0.007372923436466705
5.7	Control_LB	0.0065	0.0033045423283716607
5.7	B.tropicus_ATCC4342	0.8892	0.022399776784602088
5.7	B.tropicus_ATCC4342+Lysozyme	0.2123	0.012764403628842215
5.7	B.tropicus_ATCC4342+red_king_crab_peptide	0.0644	0.0076269259862673374
5.7	B.tropicus_ATCC4342+snow_crab_peptide	0.0327	0.0021633307652783934
5.8	Control_LB	0.008975	0.0028618176042508364
5.8	B.tropicus_ATCC4342	0.876775	0.012157713600837994
5.8	B.tropicus_ATCC4342+Lysozyme	0.262975	0.01984842563026094
5.8	B.tropicus_ATCC4342+red_king_crab_peptide	0.062975	0.006510760324263209
5.8	B.tropicus_ATCC4342+snow_crab_peptide	0.033275	0.001307669683062203
6	Control_LB	0.005925	0.002598076211353316
6	B.tropicus_ATCC4342	0.887125	0.015615377036754509
6	B.tropicus_ATCC4342+Lysozyme	0.313125	0.015320574401764429
6	B.tropicus_ATCC4342+red_king_crab_peptide	0.061925	0.007916438593205913
6	B.tropicus_ATCC4342+snow_crab_peptide	0.031525	9.643650760992956e-4
6.2	Control_LB	0.005325	0.0030789608636681304
6.2	B.tropicus_ATCC4342	0.908325	0.01577878322304989
6.2	B.tropicus_ATCC4342+Lysozyme	0.366825	0.011440716760762845
6.2	B.tropicus_ATCC4342+red_king_crab_peptide	0.062725	0.007107742257566746
6.2	B.tropicus_ATCC4342+snow_crab_peptide	0.033424999999999996	0.001670329308849005
6.3	Control_LB	0.006575	0.0014177446878757827
6.3	B.tropicus_ATCC4342	0.9251750000000001	0.023611226143510636
6.3	B.tropicus_ATCC4342+Lysozyme	0.435575	0.021307041089743066
6.3	B.tropicus_ATCC4342+red_king_crab_peptide	0.063275	0.007399324293474374
6.3	B.tropicus_ATCC4342+snow_crab_peptide	0.031174999999999998	0.002291287847477918
6.5	Control_LB	0.00495	0.004746577714522328
6.5	B.tropicus_ATCC4342	0.94835	0.019136614120580483
6.5	B.tropicus_ATCC4342+Lysozyme	0.48364999999999997	0.021236525139485513
6.5	B.tropicus_ATCC4342+red_king_crab_peptide	0.06325	0.006588626564011651
6.5	B.tropicus_ATCC4342+snow_crab_peptide	0.03285	6.928203230275507e-4
6.7	Control_LB	0.00565	4.582575694955839e-4
6.7	B.tropicus_ATCC4342	0.94955	0.014003928020380557
6.7	B.tropicus_ATCC4342+Lysozyme	0.52405	0.010306793875885963
6.7	B.tropicus_ATCC4342+red_king_crab_peptide	0.06285	0.006670082458260918
6.7	B.tropicus_ATCC4342+snow_crab_peptide	0.03225	0.001053565375285273
6.8	Control_LB	0.0056749999999999995	0.0030199337741082994
6.8	B.tropicus_ATCC4342	0.9496749999999999	0.03511281817228571
6.8	B.tropicus_ATCC4342+Lysozyme	0.560575	0.020019240744843424
6.8	B.tropicus_ATCC4342+red_king_crab_peptide	0.064375	0.005556077753235642
6.8	B.tropicus_ATCC4342+snow_crab_peptide	0.031075	0.002563201123595258
7	Control_LB	0.00715	0.003666060555964672
7	B.tropicus_ATCC4342	0.96285	0.037127752423221104
7	B.tropicus_ATCC4342+Lysozyme	0.58355	0.01155292170838183
7	B.tropicus_ATCC4342+red_king_crab_peptide	0.061450000000000005	0.004371498598878882
7	B.tropicus_ATCC4342+snow_crab_peptide	0.02955	0.0012124355652982127
7.2	Control_LB	0.006025	0.002264950330581225
7.2	B.tropicus_ATCC4342	0.957125	0.017029679973505102
7.2	B.tropicus_ATCC4342+Lysozyme	0.624625	0.01553930500376379
7.2	B.tropicus_ATCC4342+red_king_crab_peptide	0.062525	0.008492349498224859
7.2	B.tropicus_ATCC4342+snow_crab_peptide	0.028725	0.00278747197295327
7.3	Control_LB	0.00715	0.002107130750570548
7.3	B.tropicus_ATCC4342	0.96335	0.015308820986607723
7.3	B.tropicus_ATCC4342+Lysozyme	0.64155	0.011121600604229563
7.3	B.tropicus_ATCC4342+red_king_crab_peptide	0.06265	0.008508231308562313
7.3	B.tropicus_ATCC4342+snow_crab_peptide	0.02995	0.0015099668870541514
7.5	Control_LB	0.00865	0.002443358344574123
7.5	B.tropicus_ATCC4342	0.97465	0.02919777388774694
7.5	B.tropicus_ATCC4342+Lysozyme	0.66685	0.02033887902515776
7.5	B.tropicus_ATCC4342+red_king_crab_peptide	0.06195	0.0074538580614336904
7.5	B.tropicus_ATCC4342+snow_crab_peptide	0.03115	0.0017578395831246959
7.7	Control_LB	0.00835	0.0017320508075688774
7.7	B.tropicus_ATCC4342	0.98185	0.010822199406774924
7.7	B.tropicus_ATCC4342+Lysozyme	0.68445	0.021337994282499897
7.7	B.tropicus_ATCC4342+red_king_crab_peptide	0.06115	0.006934695379034326
7.7	B.tropicus_ATCC4342+snow_crab_peptide	0.03075	0.0020999999999999994
7.8	Control_LB	0.008025000000000001	0.0035369478367654784
7.8	B.tropicus_ATCC4342	0.987225	0.024979391505799337
7.8	B.tropicus_ATCC4342+Lysozyme	0.714325	0.017351656981395135
7.8	B.tropicus_ATCC4342+red_king_crab_peptide	0.064225	0.007447818472546175
7.8	B.tropicus_ATCC4342+snow_crab_peptide	0.033325	0.0024433583445741228
8	Control_LB	0.00995	0.0022516660498395407
8	B.tropicus_ATCC4342	0.96645	0.04143621604345651
8	B.tropicus_ATCC4342+Lysozyme	0.7323500000000001	0.02311622806601456
8	B.tropicus_ATCC4342+red_king_crab_peptide	0.06105	0.008162720134857006
8	B.tropicus_ATCC4342+snow_crab_peptide	0.02975	0.00307896086366813
8.2	Control_LB	0.005275	0.002128379665379276
8.2	B.tropicus_ATCC4342	0.987675	0.02472104366728881
8.2	B.tropicus_ATCC4342+Lysozyme	0.754475	0.03165106633274779
8.2	B.tropicus_ATCC4342+red_king_crab_peptide	0.060775	0.005284884104689526
8.2	B.tropicus_ATCC4342+snow_crab_peptide	0.032175	0.0014798648586948743
8.3	Control_LB	0.0072	0.0032078029864690883
8.3	B.tropicus_ATCC4342	0.9981	0.02495656226326049
8.3	B.tropicus_ATCC4342+Lysozyme	0.7918000000000001	0.03339446061849182
8.3	B.tropicus_ATCC4342+red_king_crab_peptide	0.0633	0.006588626564011655
8.3	B.tropicus_ATCC4342+snow_crab_peptide	0.031599999999999996	0.0023430749027719953
8.5	Control_LB	0.005675	0.0010535653752852736
8.5	B.tropicus_ATCC4342	0.986775	0.04043921364220624
8.5	B.tropicus_ATCC4342+Lysozyme	0.816875	0.041873738786977206
8.5	B.tropicus_ATCC4342+red_king_crab_peptide	0.061475	0.005919459434779499
8.5	B.tropicus_ATCC4342+snow_crab_peptide	0.031075000000000002	0.002100000000000001
8.7	Control_LB	0.009325	0.004330127018922193
8.7	B.tropicus_ATCC4342	0.980425	0.01684369318172236
8.7	B.tropicus_ATCC4342+Lysozyme	0.856025	0.020916261616263993
8.7	B.tropicus_ATCC4342+red_king_crab_peptide	0.060325	0.0073993242934743695
8.7	B.tropicus_ATCC4342+snow_crab_peptide	0.028725	0.001539480431834065
8.8	Control_LB	0.006475	0.004503332099679081
8.8	B.tropicus_ATCC4342	1.019575	0.060437405635913856
8.8	B.tropicus_ATCC4342+Lysozyme	0.869175	0.04289999999999999
8.8	B.tropicus_ATCC4342+red_king_crab_peptide	0.061075	0.004340506882842139
8.8	B.tropicus_ATCC4342+snow_crab_peptide	0.029375	0.0020420577856662147
9	Control_LB	0.007875	0.0025159491250818246
9	B.tropicus_ATCC4342	0.973575	0.015580757362849836
9	B.tropicus_ATCC4342+Lysozyme	0.904875	0.03542329741850691
9	B.tropicus_ATCC4342+red_king_crab_peptide	0.061575	0.005647123161398197
9	B.tropicus_ATCC4342+snow_crab_peptide	0.030375	0.002771281292110205
