# Supplementary material for: Comparison of the antibacterial properties of peptides from the hepatopancreas of red king crab and snow crab and development of an approach for red king crab peptide isolation from the hepatopancreas
Source: PeerJ. 2025 Sep 16;13:e19989. doi: 10.7717/peerj.19989 (PMC12447949; doi:10.7717/peerj.19989)
Supplement: Supplemental Information 8 — The mean values and standard deviations of optical density for LB medium, baterial culture B. Subtilis WB800n and culture with the addition of HEWL or peptides from Red king crab and Snow crab in the range of 0–9 h (Fig. 5F). [file peerj-13-19989-s008.csv]

time	conditions	mean	sd
0	Control_LB	0.007175	0.0020420577856662143
0	B.subtilis_WB800n	0.025875	0.002251666049839541
0	B.subtilis_WB800n+Lysozyme	0.050875	0.0056204981985585566
0	B.subtilis_WB800n+red_king_crab_peptide	0.096675	9.643650760992994e-4
0	B.subtilis_WB800n+snow_crab_peptide	0.075475	0.007999374975584025
0.2	Control_LB	0.004200000000000001	0.002851315485876651
0.2	B.subtilis_WB800n	0.0257	0.004058324777540607
0.2	B.subtilis_WB800n+Lysozyme	0.0373	0.004340506882842139
0.2	B.subtilis_WB800n+red_king_crab_peptide	0.0827	0.0019672315572906007
0.2	B.subtilis_WB800n+snow_crab_peptide	0.0586	0.007101408311032396
0.3	Control_LB	0.0065	0.0027712812921102037
0.3	B.subtilis_WB800n	0.028300000000000002	0.004686149805543993
0.3	B.subtilis_WB800n+Lysozyme	0.0304	0.0075000000000000015
0.3	B.subtilis_WB800n+red_king_crab_peptide	0.0824	0.0030199337741082955
0.3	B.subtilis_WB800n+snow_crab_peptide	0.0536	0.003915354390090379
0.5	Control_LB	0.004475	0.0021
0.5	B.subtilis_WB800n	0.029974999999999998	0.004357751713900185
0.5	B.subtilis_WB800n+Lysozyme	0.034675	0.004453088815642463
0.5	B.subtilis_WB800n+red_king_crab_peptide	0.078775	0.0013856406460551014
0.5	B.subtilis_WB800n+snow_crab_peptide	0.052575	0.002913760456866692
0.7	Control_LB	0.006925	0.004986983055916674
0.7	B.subtilis_WB800n	0.035825	2.999999999999982e-4
0.7	B.subtilis_WB800n+Lysozyme	0.039025	0.007411477585475114
0.7	B.subtilis_WB800n+red_king_crab_peptide	0.076825	0.001352774925846865
0.7	B.subtilis_WB800n+snow_crab_peptide	0.052324999999999997	0.0037469987990390386
0.8	Control_LB	0.003875	0.00407308237088326
0.8	B.subtilis_WB800n	0.041275	0.006750555532695068
0.8	B.subtilis_WB800n+Lysozyme	0.036175	0.0056311632901204335
0.8	B.subtilis_WB800n+red_king_crab_peptide	0.07467499999999999	1.732050807568847e-4
0.8	B.subtilis_WB800n+snow_crab_peptide	0.049475	3.4641016151377735e-4
1	Control_LB	0.006625	0.004124318125460256
1	B.subtilis_WB800n	0.048325	0.0032999999999999974
1	B.subtilis_WB800n+Lysozyme	0.035124999999999997	0.010615083607772479
1	B.subtilis_WB800n+red_king_crab_peptide	0.07002499999999999	0.0019052558883257637
1	B.subtilis_WB800n+snow_crab_peptide	0.046024999999999996	0.002913760456866692
1.2	Control_LB	0.00355	0.001997498435543818
1.2	B.subtilis_WB800n	0.05865	0.004357751713900185
1.2	B.subtilis_WB800n+Lysozyme	0.03215	0.0042461747491124285
1.2	B.subtilis_WB800n+red_king_crab_peptide	0.07305	0.004156921938165304
1.2	B.subtilis_WB800n+snow_crab_peptide	0.04585	0.00227156333832011
1.3	Control_LB	0.006173333333333334	0.005960202037962584
1.3	B.subtilis_WB800n	0.068675	0.001307669683062203
1.3	B.subtilis_WB800n+Lysozyme	0.027975	0.004028647415696737
1.3	B.subtilis_WB800n+red_king_crab_peptide	0.068075	0.0010816653826391932
1.3	B.subtilis_WB800n+snow_crab_peptide	0.043775	0.002381176179958133
1.5	Control_LB	0.005625000000000001	1.7320508075688767e-4
1.5	B.subtilis_WB800n	0.088025	0.003244996147917591
1.5	B.subtilis_WB800n+Lysozyme	0.025225	0.0042461747491124285
1.5	B.subtilis_WB800n+red_king_crab_peptide	0.066125	0.001374772708486749
1.5	B.subtilis_WB800n+snow_crab_peptide	0.041225	0.001670329308849005
1.7	Control_LB	0.0047	0.0017058722109231982
1.7	B.subtilis_WB800n	0.10779999999999999	0.0031320919526731626
1.7	B.subtilis_WB800n+Lysozyme	0.0243	0.006656575696257048
1.7	B.subtilis_WB800n+red_king_crab_peptide	0.0717	0.011081064930772676
1.7	B.subtilis_WB800n+snow_crab_peptide	0.0387	0.002787471972953268
1.8	Control_LB	0.004025	0.0028930952282978863
1.8	B.subtilis_WB800n	0.132225	0.004073082370883258
1.8	B.subtilis_WB800n+Lysozyme	0.022924999999999997	0.0038301436004411116
1.8	B.subtilis_WB800n+red_king_crab_peptide	0.065825	0.002343074902771999
1.8	B.subtilis_WB800n+snow_crab_peptide	0.039625	0.0014177446878757825
2	Control_LB	0.006	0.002851315485876651
2	B.subtilis_WB800n	0.1513	0.006496922348312313
2	B.subtilis_WB800n+Lysozyme	0.0187	0.004232020793899764
2	B.subtilis_WB800n+red_king_crab_peptide	0.0612	0.001539480431834067
2	B.subtilis_WB800n+snow_crab_peptide	0.0388	0.0023999999999999994
2.2	Control_LB	0.00515	8.660254037844384e-4
2.2	B.subtilis_WB800n	0.17015	0.008261355820929161
2.2	B.subtilis_WB800n+Lysozyme	0.02045	0.004784349485562274
2.2	B.subtilis_WB800n+red_king_crab_peptide	0.06355	0.0028930952282978906
2.2	B.subtilis_WB800n+snow_crab_peptide	0.03845	0.0034117444218463976
2.3	Control_LB	0.006699999999999999	0.00285131548587665
2.3	B.subtilis_WB800n	0.1848	0.00854341851953889
2.3	B.subtilis_WB800n+Lysozyme	0.0161	0.0012124355652982136
2.3	B.subtilis_WB800n+red_king_crab_peptide	0.0623	0.001212435565298217
2.3	B.subtilis_WB800n+snow_crab_peptide	0.0376	0.0014177446878757838
2.5	Control_LB	0.006875	0.0021000000000000003
2.5	B.subtilis_WB800n	0.206775	0.007961783719745217
2.5	B.subtilis_WB800n+Lysozyme	0.014175	0.005164300533470142
2.5	B.subtilis_WB800n+red_king_crab_peptide	0.060375	0.0034641016151377535
2.5	B.subtilis_WB800n+snow_crab_peptide	0.036275	0.0013076696830622012
2.7	Control_LB	0.00735	0.0031749015732775083
2.7	B.subtilis_WB800n	0.22375	0.009469424480928064
2.7	B.subtilis_WB800n+Lysozyme	0.01065	0.006510760324263212
2.7	B.subtilis_WB800n+red_king_crab_peptide	0.05915	0.0012124355652982134
2.7	B.subtilis_WB800n+snow_crab_peptide	0.03485	9.165151389911693e-4
2.8	Control_LB	0.0062250000000000005	0.0026153393661244046
2.8	B.subtilis_WB800n	0.251925	0.011898319209031167
2.8	B.subtilis_WB800n+Lysozyme	0.008125	0.0022516660498395403
2.8	B.subtilis_WB800n+red_king_crab_peptide	0.058825	0.0024062418831031925
2.8	B.subtilis_WB800n+snow_crab_peptide	0.033125	0.0019974984355438184
3	Control_LB	0.00585	0.0025514701644346154
3	B.subtilis_WB800n	0.27685	0.008534635317340743
3	B.subtilis_WB800n+Lysozyme	0.01135	0.0012124355652982138
3	B.subtilis_WB800n+red_king_crab_peptide	0.05925	0.00045825756949558275
3	B.subtilis_WB800n+snow_crab_peptide	0.03675	0.0019974984355438184
3.2	Control_LB	0.005875	0.0018083141320025125
3.2	B.subtilis_WB800n	0.307375	0.013853158484620041
3.2	B.subtilis_WB800n+Lysozyme	0.007675	0.003994996871087636
3.2	B.subtilis_WB800n+red_king_crab_peptide	0.058675	0.0017058722109231997
3.2	B.subtilis_WB800n+snow_crab_peptide	0.033475	0.003502855977627401
3.3	Control_LB	0.0053750000000000004	0.003044667469527666
3.3	B.subtilis_WB800n	0.336475	0.006309516621738942
3.3	B.subtilis_WB800n+Lysozyme	0.006475	0.005574943945906541
3.3	B.subtilis_WB800n+red_king_crab_peptide	0.056075	0.002455605831561735
3.3	B.subtilis_WB800n+snow_crab_peptide	0.033575	0.0028618176042508364
3.5	Control_LB	0.004575	0.0017578395831246946
3.5	B.subtilis_WB800n	0.371575	0.006510760324263234
3.5	B.subtilis_WB800n+Lysozyme	0.007675	0.0050999999999999995
3.5	B.subtilis_WB800n+red_king_crab_peptide	0.057475	3.0000000000000165e-4
3.5	B.subtilis_WB800n+snow_crab_peptide	0.033175	0.0028930952282978867
3.7	Control_LB	0.006425	0.0018248287590894657
3.7	B.subtilis_WB800n	0.418625	0.006919537556802471
3.7	B.subtilis_WB800n+Lysozyme	0.002523333333333333	0.0052753680756259394
3.7	B.subtilis_WB800n+red_king_crab_peptide	0.058925	0.0015000000000000013
3.7	B.subtilis_WB800n+snow_crab_peptide	0.034125	0.0039038442591886277
3.8	Control_LB	0.006125	0.004203569911396741
3.8	B.subtilis_WB800n	0.459225	0.0146078745887278
3.8	B.subtilis_WB800n+Lysozyme	0.003026666666666667	0.004706538891089007
3.8	B.subtilis_WB800n+red_king_crab_peptide	0.057325	6.244997998398394e-4
3.8	B.subtilis_WB800n+snow_crab_peptide	0.033525	0.0032449961479175888
4	Control_LB	0.00515	0.003968626966596886
4	B.subtilis_WB800n	0.50125	0.01234139376245649
4	B.subtilis_WB800n+Lysozyme	0.00385	4.582575694955841e-4
4	B.subtilis_WB800n+red_king_crab_peptide	0.05925	0.003004995840263346
4	B.subtilis_WB800n+snow_crab_peptide	0.03765	3.4641016151377735e-4
4.2	Control_LB	0.007525	0.003923009049186606
4.2	B.subtilis_WB800n	0.529025	0.017935718552653527
4.2	B.subtilis_WB800n+Lysozyme	0.0020233333333333336	0.005569246657612979
4.2	B.subtilis_WB800n+red_king_crab_peptide	0.056925	0.00045825756949558275
4.2	B.subtilis_WB800n+snow_crab_peptide	0.032325	0.002705549851693738
4.3	Control_LB	0.007025	0.0039000000000000003
4.3	B.subtilis_WB800n	0.561925	0.009814784765851953
4.3	B.subtilis_WB800n+Lysozyme	0.0021233333333333334	0.003917972477357815
4.3	B.subtilis_WB800n+red_king_crab_peptide	0.058325	0.0015000000000000013
4.3	B.subtilis_WB800n+snow_crab_peptide	0.034825	0.0014177446878757825
4.5	Control_LB	0.005575	0.004050925820105819
4.5	B.subtilis_WB800n	0.596875	0.019927619024860926
4.5	B.subtilis_WB800n+Lysozyme	0.003075	3.464101615137756e-4
4.5	B.subtilis_WB800n+red_king_crab_peptide	0.058175	0.0018248287590894657
4.5	B.subtilis_WB800n+snow_crab_peptide	0.033675	0.0018330302779823355
4.7	Control_LB	0.00725	0.0023811761799581313
4.7	B.subtilis_WB800n	0.60815	0.017643979143039147
4.7	B.subtilis_WB800n+Lysozyme	0.0014500000000000003	0.0063663176169588024
4.7	B.subtilis_WB800n+red_king_crab_peptide	0.05995	0.003750999866702211
4.7	B.subtilis_WB800n+snow_crab_peptide	0.032350000000000004	0.0016522711641858317
4.8	Control_LB	0.008825	0.0041388404173149755
4.8	B.subtilis_WB800n	0.626725	0.021150177304221387
4.8	B.subtilis_WB800n+Lysozyme	6.216666666666664e-4	0.005219148238298404
4.8	B.subtilis_WB800n+red_king_crab_peptide	0.056325	0.0022649503305812234
4.8	B.subtilis_WB800n+snow_crab_peptide	0.033125	0.003151190251317746
5	Control_LB	0.00745	0.0013527749258468683
5	B.subtilis_WB800n	0.64385	0.017690675509996766
5	B.subtilis_WB800n+Lysozyme	7.5e-4	0.007571657678474377
5	B.subtilis_WB800n+red_king_crab_peptide	0.05255	0.006670082458260918
5	B.subtilis_WB800n+snow_crab_peptide	0.03235	0.001757839583124694
5.2	Control_LB	0.007025	0.0012489995996796794
5.2	B.subtilis_WB800n	0.664325	0.017187495454544798
5.2	B.subtilis_WB800n+Lysozyme	0.005725	0.0012124355652982143
5.2	B.subtilis_WB800n+red_king_crab_peptide	0.055925	0.007088723439378911
5.2	B.subtilis_WB800n+snow_crab_peptide	0.034425	0.002100000000000001
5.3	Control_LB	0.00825	0.0012000000000000001
5.3	B.subtilis_WB800n	0.68885	0.018224434147594268
5.3	B.subtilis_WB800n+Lysozyme	-0.0016500000000000002	0.0037589892258425
5.3	B.subtilis_WB800n+red_king_crab_peptide	0.05675	0.0019519221295943138
5.3	B.subtilis_WB800n+snow_crab_peptide	0.03295	0.0030347981810987046
5.5	Control_LB	0.0057	0.001928730152198591
5.5	B.subtilis_WB800n	0.6982999999999999	0.01871576875257867
5.5	B.subtilis_WB800n+Lysozyme	0.021	0.025093226177596215
5.5	B.subtilis_WB800n+red_king_crab_peptide	0.0569	8.99999999999998e-4
5.5	B.subtilis_WB800n+snow_crab_peptide	0.0331	0.0026888659319497534
5.7	Control_LB	0.0065	0.0033045423283716607
5.7	B.subtilis_WB800n	0.7097	0.02930392465182779
5.7	B.subtilis_WB800n+Lysozyme	-0.0013000000000000002	0.0034117444218463968
5.7	B.subtilis_WB800n+red_king_crab_peptide	0.0572	6.244997998398394e-4
5.7	B.subtilis_WB800n+snow_crab_peptide	0.0331	0.002515949125081823
5.8	Control_LB	0.008975	0.0028618176042508364
5.8	B.subtilis_WB800n	0.723575	0.020267214904865424
5.8	B.subtilis_WB800n+Lysozyme	7.666666666666664e-5	0.001925878587381181
5.8	B.subtilis_WB800n+red_king_crab_peptide	0.057275	0.004253234063627345
5.8	B.subtilis_WB800n+snow_crab_peptide	0.033275	0.0022649503305812234
6	Control_LB	0.005925	0.002598076211353316
6	B.subtilis_WB800n	0.742925	0.02297368059323542
6	B.subtilis_WB800n+Lysozyme	4.216666666666666e-4	0.007700162877065221
6	B.subtilis_WB800n+red_king_crab_peptide	0.054225	0.001374772708486752
6	B.subtilis_WB800n+snow_crab_peptide	0.031125	0.0020999999999999994
6.2	Control_LB	0.005325	0.0030789608636681304
6.2	B.subtilis_WB800n	0.760925	0.026364180245173528
6.2	B.subtilis_WB800n+Lysozyme	0.0019216666666666666	0.0051990391740525796
6.2	B.subtilis_WB800n+red_king_crab_peptide	0.054825	0.001652271164185829
6.2	B.subtilis_WB800n+snow_crab_peptide	0.033525	0.002251666049839541
6.3	Control_LB	0.006575	0.0014177446878757827
6.3	B.subtilis_WB800n	0.770275	0.03219145849445162
6.3	B.subtilis_WB800n+Lysozyme	-2.6666666666666738e-5	0.0042063652163516815
6.3	B.subtilis_WB800n+red_king_crab_peptide	0.054675	0.0015874507866387552
6.3	B.subtilis_WB800n+snow_crab_peptide	0.031375	0.0026210684844162314
6.5	Control_LB	0.00495	0.004746577714522328
6.5	B.subtilis_WB800n	0.77655	0.02586503431275509
6.5	B.subtilis_WB800n+Lysozyme	-5.000000000000001e-5	0.0027055498516937366
6.5	B.subtilis_WB800n+red_king_crab_peptide	0.05685	8.660254037844395e-4
6.5	B.subtilis_WB800n+snow_crab_peptide	0.032350000000000004	0.0016522711641858317
6.7	Control_LB	0.00565	4.582575694955839e-4
6.7	B.subtilis_WB800n	0.78555	0.03536226802681075
6.7	B.subtilis_WB800n+Lysozyme	-5.499999999999999e-4	0.0027
6.7	B.subtilis_WB800n+red_king_crab_peptide	0.05585	0.0017999999999999995
6.7	B.subtilis_WB800n+snow_crab_peptide	0.03225	0.0014177446878757818
6.8	Control_LB	0.0056749999999999995	0.0030199337741082994
6.8	B.subtilis_WB800n	0.781475	0.0450213282789391
6.8	B.subtilis_WB800n+Lysozyme	-0.002521666666666667	0.008836345869947223
6.8	B.subtilis_WB800n+red_king_crab_peptide	0.054275	9.643650760992969e-4
6.8	B.subtilis_WB800n+snow_crab_peptide	0.030275	0.001539480431834067
7	Control_LB	0.00715	0.003666060555964672
7	B.subtilis_WB800n	0.78565	0.03202327278714657
7	B.subtilis_WB800n+Lysozyme	-0.0031499999999999996	0.00684324484437025
7	B.subtilis_WB800n+red_king_crab_peptide	0.05325	0.0018083141320025119
7	B.subtilis_WB800n+snow_crab_peptide	0.02845	0.003151190251317746
7.2	Control_LB	0.006025	0.002264950330581225
7.2	B.subtilis_WB800n	0.774725	0.03128114448034151
7.2	B.subtilis_WB800n+Lysozyme	-0.004974999999999999	0.007352960288210456
7.2	B.subtilis_WB800n+red_king_crab_peptide	0.053825	0.0012489995996796826
7.2	B.subtilis_WB800n+snow_crab_peptide	0.027325	0.003044667469527665
7.3	Control_LB	0.00715	0.002107130750570548
7.3	B.subtilis_WB800n	0.7746500000000001	0.035166603475456644
7.3	B.subtilis_WB800n+Lysozyme	-5.499999999999999e-4	0.007016409338115899
7.3	B.subtilis_WB800n+red_king_crab_peptide	0.054150000000000004	0.003304542328371661
7.3	B.subtilis_WB800n+snow_crab_peptide	0.03085	0.0027221315177632407
7.5	Control_LB	0.00865	0.002443358344574123
7.5	B.subtilis_WB800n	0.77365	0.0334205026892176
7.5	B.subtilis_WB800n+Lysozyme	-7.499999999999999e-4	7.54983443527075e-4
7.5	B.subtilis_WB800n+red_king_crab_peptide	0.05625	0.005111751167652821
7.5	B.subtilis_WB800n+snow_crab_peptide	0.03065	0.0020999999999999994
7.7	Control_LB	0.00835	0.0017320508075688774
7.7	B.subtilis_WB800n	0.77775	0.025982494106609577
7.7	B.subtilis_WB800n+Lysozyme	-6.500000000000001e-4	0.0043405068828421415
7.7	B.subtilis_WB800n+red_king_crab_peptide	0.054150000000000004	0.001374772708486752
7.7	B.subtilis_WB800n+snow_crab_peptide	0.02895	0.0028930952282978876
7.8	Control_LB	0.008025000000000001	0.0035369478367654784
7.8	B.subtilis_WB800n	0.774325	0.03995785279516406
7.8	B.subtilis_WB800n+Lysozyme	3.233333333333333e-4	0.0021731332985653077
7.8	B.subtilis_WB800n+red_king_crab_peptide	0.055924999999999996	0.001212435565298214
7.8	B.subtilis_WB800n+snow_crab_peptide	0.031025	0.0021702534414210703
8	Control_LB	0.00995	0.0022516660498395407
8	B.subtilis_WB800n	0.76705	0.038269700808864486
8	B.subtilis_WB800n+Lysozyme	4.999999999999999e-5	0.005566866263886712
8	B.subtilis_WB800n+red_king_crab_peptide	0.052950000000000004	7.549834435270755e-4
8	B.subtilis_WB800n+snow_crab_peptide	0.02915	0.001352774925846869
8.2	Control_LB	0.005275	0.002128379665379276
8.2	B.subtilis_WB800n	0.778575	0.044446934652459476
8.2	B.subtilis_WB800n+Lysozyme	0.001675	9.643650760992955e-4
8.2	B.subtilis_WB800n+red_king_crab_peptide	0.053075	0.0026153393661244024
8.2	B.subtilis_WB800n+snow_crab_peptide	0.030575	0.0010392304845413282
8.3	Control_LB	0.0072	0.0032078029864690883
8.3	B.subtilis_WB800n	0.7602	0.046278180603822335
8.3	B.subtilis_WB800n+Lysozyme	-9e-4	0.0032078029864690883
8.3	B.subtilis_WB800n+red_king_crab_peptide	0.054	0.0019287301521985912
8.3	B.subtilis_WB800n+snow_crab_peptide	0.0322	0.003044667469527664
8.5	Control_LB	0.005675	0.0010535653752852736
8.5	B.subtilis_WB800n	0.778475	0.04403089824203
8.5	B.subtilis_WB800n+Lysozyme	-0.0012283333333333334	0.0018106651632296164
8.5	B.subtilis_WB800n+red_king_crab_peptide	0.054075	0.0015099668870541514
8.5	B.subtilis_WB800n+snow_crab_peptide	0.029775000000000003	0.0029597297173897495
8.7	Control_LB	0.009325	0.004330127018922193
8.7	B.subtilis_WB800n	0.762325	0.04065009225081785
8.7	B.subtilis_WB800n+Lysozyme	-0.004678333333333334	0.00675788490086457
8.7	B.subtilis_WB800n+red_king_crab_peptide	0.051225	0.0014798648586948743
8.7	B.subtilis_WB800n+snow_crab_peptide	0.028325	0.0015588457268119883
8.8	Control_LB	0.006475	0.004503332099679081
8.8	B.subtilis_WB800n	0.762475	0.039908269819675234
8.8	B.subtilis_WB800n+Lysozyme	-0.0010233333333333336	0.006879717169574149
8.8	B.subtilis_WB800n+red_king_crab_peptide	0.054275000000000004	0.0033181320046074122
8.8	B.subtilis_WB800n+snow_crab_peptide	0.028675	0.003798683982644516
9	Control_LB	0.007875	0.0025159491250818246
9	B.subtilis_WB800n	0.7529750000000001	0.05032852074122585
9	B.subtilis_WB800n+Lysozyme	-0.0028266666666666666	0.0019251060576844419
9	B.subtilis_WB800n+red_king_crab_peptide	0.053475	0.002771281292110207
9	B.subtilis_WB800n+snow_crab_peptide	0.031174999999999998	0.002163330765278393
