# Supplementary material for: Comparison of the antibacterial properties of peptides from the hepatopancreas of red king crab and snow crab and development of an approach for red king crab peptide isolation from the hepatopancreas
Source: PeerJ. 2025 Sep 16;13:e19989. doi: 10.7717/peerj.19989 (PMC12447949; doi:10.7717/peerj.19989)
Supplement: Supplemental Information 9 [file peerj-13-19989-s009.csv]

t min	cell wall +Red King crab 7.2	cell wall +Red King crab 7.2	cell wall +Red King crab 7.2	cell wall +Lysozyme 7.2	cell wall +Lysozyme 7.2	cell wall +Lysozyme 7.2	cell wall +Opilio 7.2	cell wall +Opilio 7.2	cell wall +Opilio 7.2	cell wall +Red King crab 7.2+10 mM NaCl	cell wall +Red King crab 7.2+10 mM NaCl	cell wall +Red King crab 7.2+10 mM NaCl	cell wall +Red King crab 7.2+50 mM NaCl	cell wall +Red King crab 7.2+50 mM NaCl	cell wall +Red King crab 7.2+50 mM NaCl	cell wall +Red King crab 7.2+150 mM NaCl	cell wall +Red King crab 7.2+150 mM NaCl	cell wall +Red King crab 7.2+150 mM NaCl	cell wall +Lysozyme 7.2+10 mM NaCl	cell wall +Lysozyme 7.2+10 mM NaCl	cell wall +Lysozyme 7.2+10 mM NaCl	cell wall +Lysozyme 7.2+50 mM NaCl	cell wall +Lysozyme 7.2+50 mM NaCl	cell wall +Lysozyme 7.2+50 mM NaCl	cell wall +Lysozyme 7.2+150 mM NaCl	cell wall +Lysozyme 7.2+150 mM NaCl	cell wall +Lysozyme 7.2+150 mM NaCl	cell wall +Opilio 7.2+10 mM NaCl	cell wall +Opilio 7.2+10 mM NaCl	cell wall +Opilio 7.2+10 mM NaCl	cell wall +Opilio 7.2+50 mM NaCl	cell wall +Opilio 7.2+50 mM NaCl	cell wall +Opilio 7.2+50 mM NaCl	cell wall +Opilio 7.2+150 mM NaCl	cell wall +Opilio 7.2+150 mM NaCl	cell wall +Opilio 7.2+150 mM NaCl	cell wall +Red King crab 7.2+1 mM DTT	cell wall +Red King crab 7.2+1 mM DTT	cell wall +Red King crab 7.2+1 mM DTT	cell wall +Red King crab 7.2+10 mM DTT	cell wall +Red King crab 7.2+10 mM DTT	cell wall +Red King crab 7.2+10 mM DTT	cell wall +Lysozyme 7.2+1 mM DTT	cell wall +Lysozyme 7.2+1 mM DTT	cell wall +Lysozyme 7.2+1 mM DTT	cell wall +Lysozyme 7.2+10 mM DTT	cell wall +Lysozyme 7.2+10 mM DTT	cell wall +Lysozyme 7.2+10 mM DTT	cell wall +Opilio 7.2+1 mM DTT
0	0.506	0.498	0.498	0.506	0.498	0.498	0.506	0.498	0.498	0.506	0.498	0.498	0.506	0.498	0.498	0.506	0.498	0.498	0.506	0.498	0.498	0.506	0.498	0.498	0.506	0.498	0.498	0.506	0.498	0.498	0.506	0.498	0.498	0.506	0.498	0.498	0.506	0.498	0.498	0.506	0.498	0.498	0.506	0.498	0.498	0.506	0.498	0.498	0.506
60	0.494	0.432	0.399	0.281	0.273	0.261	0.6	0.573	0.544	0.528	0.506	0.48	0.558	0.526	0.491	0.542	0.52	0.49	0.289	0.271	0.257	0.266	0.256	0.245	0.305	0.292	0.276	0.531	0.501	0.479	0.526	0.496	0.467	0.506	0.455	0.45	0.578	0.559	0.536	0.552	0.524	0.495	0.281	0.271	0.261	0.425	0.406	0.393	0.572
120	0.336	0.279	0.242	0.31	0.298	0.283	0.602	0.576	0.551	0.487	0.451	0.432	0.566	0.546	0.529	0.44	0.399	0.367	0.288	0.281	0.275	0.285	0.268	0.255	0.305	0.288	0.272	0.561	0.542	0.525	0.492	0.467	0.439	0.517	0.468	0.442	0.573	0.552	0.53	0.568	0.552	0.535	0.304	0.289	0.277	0.287	0.271	0.258	0.538
360	0.29	0.269	0.249	0.28	0.267	0.257	0.531	0.499	0.475	0.471	0.446	0.427	0.426	0.412	0.399	0.435	0.387	0.344	0.289	0.272	0.26	0.313	0.296	0.279	0.267	0.243	0.228	0.465	0.455	0.442	0.367	0.319	0.288	0.375	0.328	0.295	0.451	0.411	0.383	0.492	0.452	0.412	0.263	0.261	0.25	0.284	0.273	0.259	0.479
1030	0.198	0.165	0.164	0.286	0.231	0.216	0.33	0.274	0.257	0.3	0.257	0.255	0.395	0.359	0.345	0.322	0.229	0.195	0.196	0.204	0.206	0.239	0.23	0.225	0.224	0.206	0.197	0.419	0.373	0.356	0.302	0.249	0.224	0.298	0.258	0.253	0.383	0.349	0.328	0.389	0.341	0.318	0.288	0.266	0.259	0.316	0.289	0.278	0.438
5350	0.214	0.165	0.154	0.288	0.246	0.234	0.343	0.317	0.304	0.357	0.322	0.3	0.357	0.334	0.321	0.262	0.217	0.215	0.292	0.267	0.249	0.3	0.263	0.23	0.244	0.209	0.206	0.371	0.331	0.311	0.28	0.245	0.237	0.309	0.253	0.252	0.359	0.32	0.301	0.286	0.26	0.245	0.288	0.258	0.238	0.286	0.271	0.259	0.283
[truncated: 5 more columns]
