# Supplementary material for: Comparison of the antibacterial properties of peptides from the hepatopancreas of red king crab and snow crab and development of an approach for red king crab peptide isolation from the hepatopancreas
Source: PeerJ. 2025 Sep 16;13:e19989. doi: 10.7717/peerj.19989 (PMC12447949; doi:10.7717/peerj.19989)
Supplement: Supplemental Information 10 [file peerj-13-19989-s010.csv]

t min	unbound proteins fraction activity	unbound proteins fraction activity	unbound proteins fraction activity	10 mM NaCl fraction	10 mM NaCl fraction	10 mM NaCl fraction	10 mM NaCl fraction	10 mM NaCl fraction	10 mM NaCl fraction	50 mM NaCl fraction	50 mM NaCl fraction	50 mM NaCl fraction
0	0.486	0.48	0.474	0.486	0.48	0.474	0.486	0.48	0.474	0.486	0.48	0.474
1440	0.455	0.453	0.452	0.306	0.303	0.303	0.323	0.309	0.306	0.449	0.438	0.438
